# Supplementary material for: Antibiotic Resistance and Virulence Gene Patterns Associated with Avian Pathogenic Escherichia coli (APEC) from Broiler Chickens in Qatar
Source: Antibiotics (Basel). 2021 May 11;10(5):564. doi: 10.3390/antibiotics10050564 (PMC8151107; doi:10.3390/antibiotics10050564)
Supplement: Supplementary file 1 [file antibiotics-10-00564-s001.zip]

Archive with 1 entries (1 files):
- antibiotics-1194274-supplementary.pdf
